# Supplementary material for: Dynamin-related protein 2 interacts with the membrane-associated methyltransferase domain of plantago asiatica mosaic virus replicase and promotes viral replication
Source: Virus Res. 2023 May 14;331:199128. doi: 10.1016/j.virusres.2023.199128 (PMC10345747; doi:10.1016/j.virusres.2023.199128)
Supplement: Supplementary file 2 [file mmc2.xlsx]

## Sheet: Sheet1
Supplementary Table1. Locus identifiers and accession numbers of plant dynamin proteins used for phylogenetic analysis of the dynamin genes.
Proteins	Locus identifiers or accession numbers
Arabidopsis thaliana DRP1A	AT5G42080
Arabidopsis thaliana DRP1B	AT3G61760
Arabidopsis thaliana DRP1C	AT1G14830
Arabidopsis thaliana DRP1D	AT2G44590
Arabidopsis thaliana DRP1E	AT3G60190
Arabidopsis thaliana DRP2A	AT1G10290
Arabidopsis thaliana DRP2B	AT1G59610
Arabidopsis thaliana DRP3A	AT4G33650
Arabidopsis thaliana DRP3B	AT2G14120
Arabidopsis thaliana DRP4A	AT1G60530
Arabidopsis thaliana DRP4C	AT1G60500
Arabidopsis thaliana DRP5A	AT1G53140
Arabidopsis thaliana ARC5(AtDRP5B)	AT3G19720
Nicotiana tabacum dynamin-related protein	KR011155.1
Nicotiana tabacum dynamin-related protein 1C	XM016596912.1
Nicotiana tabacum dynamin-related protein 1E-like	XM016636732.1
Nicotiana tabacum dynamin-2A-like	LOC107772803
Nicotiana tabacum dynamin-related protein 5A	NM_001324908.1
Glycine max endocytosis dynamin-like protein5A	Glyma.08g023300.1
Glycine max endocytosis dynamin-like protein12A	Glyma.05g217300.1
The nucleotide sequence of the CDS of the dynamin proteins in N. tabacum was obtained by BLAST (https://www.ncbi.nlm.nih.gov/). The nucleotide sequence of the CDS of the dynamin-related proteins in A. thaliana was obtained from the Arabidopsis Information Resource (https://www.arabidopsis.org/index.jsp). The nucleotide sequence of the CDS of the dynamin proteins in Glycine max (soybean) was obtai…
