# Supplementary material for: Dynamin-related protein 2 interacts with the membrane-associated methyltransferase domain of plantago asiatica mosaic virus replicase and promotes viral replication
Source: Virus Res. 2023 May 14;331:199128. doi: 10.1016/j.virusres.2023.199128 (PMC10345747; doi:10.1016/j.virusres.2023.199128)
Supplement: Supplementary file 3 [file mmc3.xlsx]

## Sheet: Sheet1
Supplementary Table2. Primers used for experiments.
Primers	Sequences	Purpose
attB1_MET_F	AAAAAGCAGGCTACCATGTCAAACGTTCGGAACGT	Make insert of MET for Gateway cloning
attB2_MET_R	AGAAAGCTGGGTTGGGAAATTCCAAGGTGATGG	Make insert of MET for Gateway cloning
attB1_NbDRP2_F	AAAAAGCAGGCTACCATGGAGGCGATCGAGGAATT	Make insert of NbDRP2 for Gateway cloning
attB2_NbDRP2_R	AGAAAGCTGGGTTTGATCTATAACCAGATCCAG	Make insert of NbDRP2 for Gateway cloning
attB1_adaptor	GGGGACAAGTTTGTACAAAAAAGCAGGCT	Add attB1 sequence to inserts for Gateway cloning
attB2_adaptor	GGGGACCACTTTGTACAAGAAAGCTGGGT	Add attB2 sequence to inserts for Gateway cloning
09472_F	ATTGGTCGAGACCCTTGCTC	RT-qPCR to quantify the expression of Niben101Scf09472g02009.1
09472_R	CCCCAAGCCTAACCAACTCA	RT-qPCR to quantify the expression of Niben101Scf09472g02009.1
NbDRP2_clade2_A_F	AACGCCAGAGAGGATATGCTTAAT	RT-qPCR to analyze the expression of Niben101Scf18730f00015.1 and Niben101Scf13854g00010.1
NbDRP2_clade2_A_R	CCTCCTACGCTTCGCATTCT	RT-qPCR to analyze the expression of Niben101Scf18730f00015.1 and Niben101Scf13854g00010.1
NbDRP2_clade2_B_F	GCAATCCTCTCTTCTTGCTAAGGT	RT-qPCR to analyze the expression of Niben101Scf18730f00015.1 and Niben101Scf13854g00010.1
NbDRP2_clade2_B_R	TCCAGATCTTGGGGTGCTTT	RT-qPCR to analyze the expression of Niben101Scf18730f00015.1 and Niben101Scf13854g00010.1
PlAMV3877F	CCTCATTCTCCCTGCTGAAG	RT-qPCR to quantify PlAMV accumulation
PlAMV4010R	CTTGAGGGGGTCTTTGATGA	RT-qPCR to quantify PlAMV accumulation
TogJ_F08	CTCACAACATGTGTGGGATG	RT-qPCR to quantify TocJ/GFP accumulation
TogJ_F09	AAGTGACATAAAGATCGGGC	RT-qPCR to quantify TocJ/GFP accumulation
CMV_RNA1_F	TCAGGTCTGCGGCAGGAC	RT-qPCR to quantify CMV accumulation
CMV_RNA1_R	ATACCCAAACAAGGGGAACA	RT-qPCR to quantify CMV accumulation
NbPP2A_F	GACCCTGATGTTGATGTTCGCT	Reference gene for RT-qPCR
NbPP2A_R	GAGGGATTTGAAGAGAGATTTC	Reference gene for RT-qPCR
pTV_NbDRP2_F	TATAGGGCGAATTGGGTCAATCGTTTTGCAGATCGACAGT	Make insert for VIGS
pTV_NbDRP2_R	AGATCCTAGAACTAGCAATGAATCATCAAGGTTTCCCTTGTCAAC	Make insert for VIGS
NbDRP2-attB1-1F	AAAAAGCAGGCTTGGTCAATCGTTTTGCAGATCGACAGT	Make insert for transient knockdown
NbDRP2-attB2-199R	AGAAAGCTGGGTTCAATGAATCATCAAGGTTTCCCTTGTCAAC	Make insert for transient knockdown
mGFP5-attB1-1F	AAAAAGCAGGCTTGATGAGTAAAGGAGAAGAACT	Make insert for transient knockdown
mGFP5-attB2-400R	AGAAAGCTGGGTTCGTCCTCCTTGAAATCGATT	Make insert for transient knockdown
GFP_NbDRP2_F	GAGATCTAGAGGATCCATGGAGGCGATCGAGGAATTG	Make insert for co-immunoprecipitation
GFP_NbDRP2_R	AGCTGGTCACCCTAGGTTTGATCTATAACCAGATCCAGACTGTGG	Make insert for co-immunoprecipitation
Li-MD-F	GGCTCTAGAGTCGACATGTCAAACGTTCGGAACGT	Make insert for MET-mCherry
Li-MD-R	TTTAACTAGTGGGAAATTCCAAGGTGATGG	Make insert for MET-mCherry
SALK_134887_LP	ATAGCCTAATTGGGCATCCAG	Genotyping for mutant A. thaliana
SALK_134887_RP	TATAGCATCGTTGTGCTGTGC	Genotyping for mutant A. thaliana
SALK_071036_LP	ACACCTCATCAACACAAAGGC	Genotyping for mutant A. thaliana
SALK_071036_RP	AAACAACTGACATTCCATGGG	Genotyping for mutant A. thaliana
