# Supplementary material for: Dynamin-related protein 2 interacts with the membrane-associated methyltransferase domain of plantago asiatica mosaic virus replicase and promotes viral replication
Source: Virus Res. 2023 May 14;331:199128. doi: 10.1016/j.virusres.2023.199128 (PMC10345747; doi:10.1016/j.virusres.2023.199128)
Supplement: Supplementary file 4 — Supplementary materials Supplementary material associated with this article can be found in the online version. [file mmc4.xlsx]

## Sheet: Supplementary_Table1
Supplementary Table3. The list of proteins whose protein scores detected by LC-MS/MS are above the threshold score.
GFP
Banda	Accession number	Protein information	Massb (Da)	Scorec	Matchesd	Sequencese
i	NbD022923.1	auxin response factor 18­like isoform X1 (XP_019230355.1)	77453	90	7(5)	2(1)
i	NbD008536.1	polyol transporter 5­like (XP_009766648.1)	57248	27	2(1)	1(1)
i	NbD043458.1	chlorophyll a­b binding protein CP29.1, chloroplastic­like (XP_016449234.1)	30850	26	3(1)	3(1)
i	NbD012316.1	uncharacterized protein LOC109226333 (XP_019246664.1)	17422	26	1(1)	1(1)
i	NbD051505.1	cyclic dof factor 3­like (XP_009587069.1)	54621	22	5(1)	1(1)
MET-Wt-GFP
Band	Accession number	Protein information	Mass(Da)	Score	Matches	Sequences
ii	NbD044440.1	dynamin-2A-like (XP_016447760.1)	99438	200	23(15)	17(12)
ii	NbD022923.1	auxin response factor 18-like isoform X1(XP_019230355.1)	77453	142	14(10)	1(1)
ii	NbD014951.1	ubiquitin-60S ribosomal protein L40 (XP_019239433.1)	14865	61	2(１)	2(1)
ii	NbD007290.1	probable serine/threonine-protein kinase At1g54610 (XP_016498560.1)	80263	31	3(2)	1(1)
ii	NbD002183.1	uncharacterized protein LOC104248419 isoform X1 (XP_009802966.1)	65705	26	2(1)	1(1)
iii	NbD020434.1	HSP70 (ARH56399.1)	71489	235	16(11)	9(7)
iii	NbD033096.1	heat shock cognate 70 kDa protein 2 (XP_016483165.1)	71250	228	15(11)	8(7)
iii	NbD022923.1	auxin response factor 18-like isoform X1 (XP_019230355.1)	77453	135	13(11)	1(1)
iii	NbD022051.1	V-type proton ATPase catalytic subunit A (XP_009781359.1)	67066	45	3(2)	3(2)
iii	NbD046136.1	dynamin-related protein 1E (XP_019260331.1)	69082	45	10(2)	8(2)
iii	NbD008205.1	dynamin-related protein 5A-like (XP_019236427.1)	68647	26	3(2)	2(2)
iii	NbD021785.1	multicopper oxidase LPR1-like (XP_016483987.1)	65564	43	2(2)	1(1)
iii	NbE03061186.1	uncharacterized protein LOC109224856 (XP_019244959.1)	20680	24	1(1)	1(1)
iii	NbD008665.1	probable receptor-like protein kinase At1g30570 (XP_016496534.1)	93852	24	2(1)	1(1)
iv	NbE05064989.1	ribulose-1,5-bisphosphate carboxylase/oxygenase large subunit (plastid) (NP_054507.1)	53288	1963	N/A	N/A
iv	NbD006622.1	V-type proton ATPase subunit B 2 (XP_019248194.1)	52733	241	11(11)	6(6)
iv	NbD022923.1	auxin response factor 18-like isoform X1 (XP_019230355.1)	77543	113	15(9)	1(1)
iv	NbD030303.1	uncharacterized protein At4g38062 (XP_019261693.1)	143831	27	2(1)	1(1)
iv	NbD005128.1	uncharacterized protein At1g26090, chloroplastic-like isoform X3 (XP_016506060.1)	50373	24	5(1)	1(1)
v	NbE03056217.1	ribulose bisphosphate carboxylase/oxygenase activase 2, chloroplasti…	48766	1255	N/A	N/A
v	NbD012851.1	ribulose bisphosphate carboxylase/oxygenase activase 1, chloroplasti…	52868	927	N/A	N/A
v	NbD033314.1	elongation factor TuA, chloroplastic (XP_016478946.1)	52152	155	7(4)	4(2)
v	NbD026020.1	elongation factor TuB, chloroplastic (XP_016502071.1)	52741	127	7(4)	4(2)
v	NbD022923.1	auxin response factor 18-like isoform X1 (XP_019230355.1)	77453	108	13(9)	1(1)
v	NbD004199.1	actin-like (XP_016486007.1)	41927	72	8(7)	5(5)
v	NbE05064541.1	uncharacterized protein LOC109230358 (XP_019251408.1)	40927	42	3(1)	2(1)
v	NbD006132.1	glyceraldehyde-3-phosphate dehydrogenase B, chloroplastic-like (XP_016502621.1)	40962	41	2(1)	1(1)
v	NbD000717.1	5-methyltetrahydropteroyltriglutamate-homocysteine methyltransferase-like (XP_019232886.1)	83561	33	3(1)	1(1)
v	NbD005115.1	Partial, uncharacterized protein LOC108943857 (XP_018623879.1)	65789	27	1(1)	1(1)
v	NbD038958.1	protein REDUCED WALL ACETYLATION 2 isoform X1 (XP_019253244.1)	63861	26	5(1)	1(1)
vi	NbD041320.1	chlorophyll a-b binding protein 40, chloroplastic-like (XP_009795316.1)	28363	1014	62(52)	8(8)
vi	NbD024359.1	chlorophyll a-b binding protein 21, chloroplastic (XP_019260205.1)	28285	1002	57(47)	7(7)
vi	NbD008318.1	chlorophyll a-b binding protein 40, chloroplastic-like (XP_009795316.1)	28331	907	55(44)	7(7)
vi	NbD018463.1	chlorophyll a-b binding protein CP26, chloroplastic-like (XP_016499504.1)	30473	229	25(23)	11(10)
vi	NbD047275.1	chlorophyll a-b binding protein CP29.1, chloroplastic-like (XP_016449234.1)	31108	228	19(10)	10(6)
vi	NbD022923.1	auxin response factor 18-like isoform X1 (XP_019230355.1)	77453	117	11(10)	1(1)
vi	NbD036389.1	carbonic anhydrase, chloroplastic isoform X1 (XP_019237480.1)	36321	97	4(3)	3(2)
vi	NbD009884.1	acid phosphatase 1-like (XP_016460231.1)	29697	96	6(5)	3(3)
vi	NbD007290.1	probable serine/threonine-protein kinase At1g54610 (XP_016498560.1)	80263	29	4(1)	1(1)
vi	NbD008437.1	sporulation protein RMD1-like (XP_019264324.1)	48937	25	1(1)	1(1)
vi	NbE03054610.1	probable 3-hydroxyisobutyrate dehydrogenase-like 2, mitochondrial (XP_019261983.1)	29333	24	4(1)	1(1)
MET-P369L-GFP
Band	Accession number	Protein information	Mass(Da)	Score	Matches	Sequences
vii	NbD022923.1	auxin response factor 18-like isoform X1 (XP_019230355.1)	77453	131	12(8)	1(1)
vii	NbD014951.1	ubiquitin-60S ribosomal protein L40 (XP_019239433.1)	14865	52	4(2)	3(1)
vii	NbD028521.1	protein RETICULATA-RELATED 5, chloroplastic-like (XP_019224796.1)	81769	25	1(1)	1(1)
vii	NbD005013.1	profilin-1-like (XP_016480089.1)	14320	24	3(1)	1(1)
viii	NbD020434.1	HSP70 (ARH56399.1)	71489	160	12(10)	7(6)
viii	NbD033096.1	heat shock cognate 70 kDa protein 2 (XP_016483165.1)	71250	154	12(11)	7(6)
viii	NbD022923.1	auxin response factor 18-like isoform X1 (XP_019230355.1)	77453	101	13(7)	1(1)
viii	NbD014951.1	ubiquitin-60S-ribosomal protein L40 (XP_019239433.1)	14865	44	2(1)	1(1)
viii	NbD038958.1	protein REDUCED WALL ACETYLATION 2 isoform X1 (XP_019253244.1)	63861	28	2(1)	1(1)
viii	NbD009017.1	uncharacterized protein LOC107767163 (XP_016441572.1)	37657	25	5(1)	2(1)
viii	NbD008419.1	Partial, uncharacterized protein LOC107821875 (XP_016503818.1)	46691	20	4(1)	1(1)
ix	NbE05064989.1	ribulose-1,5-bisphosphate carboxylase/oxygenase large subunit (plastid) (NP_054507.1)	53288	865	50(37)	18(14)
ix	NbD022923.1	auxin response factor 18-like isoform X1 (XP_019230355.1)	77453	121	13(9)	2(1)
ix	NbE05068931.1	ribosomal protein L23 (plastid) (NP_054576.1)	10824	31	2(2)	1(1)
ix	NbE03061186.1	uncharacterized protein LOC109224856 (XP_019244959.1)	20680	26	2(1)	1(1)
ix	NbD038958.1	protein REDUCED WALL ACETYLATION 2 isoform X1 (XP_019253244.1)	63861	25	4(1)	1(1)
ix	NbD008437.1	sporulation protein RMD1-like (XP_019264324.1)	48937	24	2(1)	1(1)
ix	NbD006777.1	metal transporter Nramp5-like (XP_019245559.1)	58691	22	1(1)	1(1)
x	NbE03056217.1	ribulose bisphosphate carboxylase/oxygenase activase 2, chloroplastic (XP_019254757.1)	48766	322	25(22)	11(10)
x	NbD012851.1	ribulose bisphosphate carboxylase/oxygenase activase 1, chloroplastic isoform X2 (XP_016501446.1)	52868	269	18(13)	10(7)
x	NbE05066858.1	photosystem II 47 kDa protein (plastid) (NP_054526.1)	56150	255	13(9)	8(4)
x	NbD005115.1	Partial, uncharacterized protein LOC108943857 (XP_018623879.1)	65789	154	7(7)	3(3)
x	NbD022923.1	auxin response factor 18-like isoform X1 (XP_019230355.1)	77453	97	13(7)	2(1)
xi	NbD013934.1	chlorophyll a-b binding protein 21, chloroplastic (XP_019260205.1)	28368	163	7(7)	4(4)
xi	NbD000183.1	Partial, chlorophyll a-b binding protein 7, chloroplastic-like (XP_009782905.1)	17483	129	6(6)	4(4)
xi	NbD022923.1	auxin response factor 18-like isoform X1 (XP_019230355.1)	77453	100	12(9)	1(1)
xi	NbD016267.1	Partial, uncharacterized protein LOC108946890 (XP_018629758.1)	86494	33	4(1)	1(1)
xi	NbD018463.1	chlorophyll a-b binding protein CP26, chloroplastic-like (XP_016499504.1)	30479	28	1(1)	1(1)
xi	NbD020006.1	piezo-type mechanosensitive ion channel homolog isoform X1 (XP_009770604.1)	277876	23	4(1)	1(1)
xi	NbD015648.1	uncharacterized protein LOC104224570 isoform X1 (XP_009774548.1)	76468	23	1(1)	1(1)
xi	NbE05068931.1	ribosomal protein L23 (plastid) (NP_054576.1)	10824	21	3(2)	1(1)
MET-L363A-GFP
Band	Accession number	Protein information	Mass(Da)	Score	Matches	Sequences
xii	NbD022923.1	auxin response factor 18-like isoform X1 (XP_019230355.1)	77453	111	18(9)	2(1)
xii	NbD014951.1	ubiquitin-60S ribosomal protein L40 (XP_019239433.1)	14865	29	1(1)	1(1)
xiii	NbD020434.1	HSP70 (ARH56399.1)	71489	172	23(13)	12(8)
xiii	NbD033096.1	heat shock cognate 70 kDa protein 2 (XP_016483165.1)	71250	146	19(12)	10(7)
xiii	NbE03059995.1	uncharacterized protein LOC104242748 (XP_009796132.1)	25574	30	5(3)	1(1)
xiii	NbD053284.1	cell division cycle protein 123 homolog (XP_019248046.1)	38935	26	1(1)	1(1)
xiii	NbD008437.1	sporulation protein RMD1-like (XP_019264324.1)	48937	23	1(1)	1(1)
xiii	NbD015077.1	Partial, putative F-box protein At1g47730 (XP_019248665.1)	29108	21	2(1)	1(1)
xiii	NbD031100.1	ATP-dependent DNA helicase Q-like5 (XP_019230076.1)	109454	20	6(1)	1(1)
xiii	NbD039179.1	BTB/POZ domain-containing protein At3g05675-like(XP_019248556.1)	55999	20	4(1)	1(1)
xiv	NbE05064989.1	ribulose-1,5-bisphosphate carboxylase/oxygenase large subunit (plastid) (NP_054507.1)	53288	501	33(26)	13(9)
xiv	NbD022923.1	auxin response factor 18-like isoform X1 (XP_019230355.1)	77453	94	11(8)	1(1)
xiv	NbD011647.1	ATP synthase subunit beta, mitochondria-l-like (XP_016470552.1)	59772	34	1(1)	1(1)
xiv	NbE05068848.1	Partial, photosystem I P700 chlorophyll a apoprotein A2 (plastid) (NP_054496.1)	50075	29	3(2)	1(1)
xiv	NbE05068931.1	ribosomal protein L23 (plastid) (NP_054576.1)	10824	25	2(1)	1(1)
xiv	NbD016267.1	Partial, uncharacterized protein LOC108946890 (XP_018629758.1)	86494	22	3(2)	1(1)
xv	NbD022923.1	auxin response factor 18-like isoform X1 (XP_019230355.1)	77453	104	16(9)	1(1)
xv	NbD032982.1	ribulose bisphosphate carboxylase/oxygenase activase 2, chloroplastic (XP_019254757.1)	48780	77	8(6)	4(3)
xv	NbE05066858.1	photosystem II 47 kDa protein (plastid) (NP_054526.1)	56150	46	9(3)	6(3)
xv	NbD006132.1	glyceraldehyde-3-phosphate dehydrogenase B, chloroplastic-like(XP_016502621.1)	40962	30	2(1)	1(1)
xvi	NbD018463.1	chlorophyll a-b binding protein CP26, chloroplastic-like (XP_016499504.1)	30479	490	29(25)	9(8)
xvi	NbD000183.1	Partial, chlorophyll a-b binding protein 7, chloroplastic-like(XP_009782905.1)	17483	322	32(25)	5(5)
xvi	NbD024359.1	chlorophyll a-b binding protein 21, chloroplastic (XP_019260205.1)	28285	284	25(19)	5(5)
xvi	NbD008316.1	Partial, chlorophyll a-b binding protein 40, chloroplastic-like(XP_009795316.1)	24578	185	20(15)	4(4)
xvi	NbD008317.1	Partial, chlorophyll a-b binding protein 40, chloroplastic (XP_019240967.1)	17370	139	7(6)	2(2)
xvi	NbD022923.1	auxin response factor 18-like isoform X1 (XP_019230355.1)	77453	87	12(8)	1(1)
xvi	NbD005128.1	uncharacterized protein At1g26090, chloroplastic-likeisoform X3 (XP_016506060.1)	50373	30	7(1)	1(1)
xvi	NbD015156.1	DUF21 domain-containing protein At4g14240-like(XP_019253446.1)	54371	24	1(1)	1(1)
a: The position of the band on the gel in which the identified protein is contained. b: The molecular weight of the protein. c: The protein score calculated based on the ion score of each peptide. d: The number of peptides matched to the database (numbers in parentheses indicate the number of peptides with ion scores above the threshold score). The ion score of a peptide indicates the certainty o…
